# Supplementary material for: Aquaporin-1 Facilitates Transmesothelial Water Permeability: In Vitro and Ex Vivo Evidence and Possible Implications in Peritoneal Dialysis
Source: Int J Mol Sci. 2021 Nov 21;22(22):12535. doi: 10.3390/ijms222212535 (PMC8622642; doi:10.3390/ijms222212535)
Supplement: Supplementary file 1 [file ijms-22-12535-s001.zip]

Archive with 1 entries (1 files):
- ijms-1453266-supplementary.pdf
